# Supplementary material for: Role of Bruton's tyrosine kinase (BTK) in growth and metastasis of INA6 myeloma cells
Source: Blood Cancer J. 2014 Aug 1;4(8):e234–. doi: 10.1038/bcj.2014.54 (PMC4219470; doi:10.1038/bcj.2014.54)
Supplement: Supplementary Table1 [file bcj201454x3.xls]

## Sheet: INA6 in vivo
Table S1. List of top upregulated and downregulated genes in INA6 BTK KD cells
from primary tumor of SCID/rab mouse
			Mean	Mean	BTK KD/CONT
Probe	Symbol	Location	CONT	BTK KD	RATIO	t test
1558972_s_at	C6orf190	chr6q22.33	115.5	2013.13	17.4297	0.0134689
219497_s_at	BCL11A	chr2p16.1	81.9	1008.13	12.3093	0.0116928
227059_at	GPC6	chr13q32	140.3	1670.13	11.904	0.0131509
226068_at	SYK	chr9q22	146.033	1345.1	9.21091	0.0095684
1558971_at	C6orf190	chr6q22.33	171.333	1493.27	8.71556	0.0384969
223948_s_at	TMPRSS3	chr21q22.3	355.6	3029.2	8.51856	0.000644665
210032_s_at	SPAG6	chr10p12.2	164.1	1397	8.5131	0.00467001
222891_s_at	BCL11A	chr2p16.1	128.567	1003.9	7.8084	0.0430307
217165_x_at	MT1F	chr16q13	409.167	3109.47	7.59951	0.0203392
203828_s_at	IL32	chr16p13.3	339.667	2501.57	7.36477	0.0123668
212859_x_at	MT1E	chr16q13	478.167	3176.37	6.6428	0.000334835
214603_at	MAGEA2/ MAGEA2B	chrXq28	705.7	4144.27	5.87256	0.00793247
218974_at	FLJ10159	chr6q21	324.8	1895	5.83436	0.00026645
204326_x_at	MT1X	chr16q13	897.633	4863.27	5.41788	0.0246232
210033_s_at	SPAG6	chr10p12.2	260.4	1185.1	4.55108	0.00725275
203262_s_at	FAM50A	chrXq28	393.067	1643.63	4.18156	0.00189741
227599_at	LOC151963	chr3q28-q29	245.6	1011.77	4.11957	0.000155035
208581_x_at	MT1X	chr16q13	1053.43	4332.1	4.11236	0.0111978
206834_at	HBD	chr11p15.5	651.2	2627.43	4.03476	0.0476098
216336_x_at	MT1K	chr16q13	452.033	1781.97	3.94211	0.0296221
217762_s_at	RAB31	chr18p11.3	637.933	2493.5	3.90872	0.00582839
220177_s_at	TMPRSS3	chr21q22.3	1009.9	3903.57	3.8653	0.0146596
225045_at	KIAA1212	chr2p16.3	406.233	1520.63	3.74325	0.0331931
205054_at	NEB	chr2q22	303.067	1085.5	3.58172	0.00551614
213135_at	TIAM1	chr21q22.1	498.967	1775.33	3.55802	0.0129355
217763_s_at	RAB31	chr18p11.3	323.333	1145.77	3.54361	0.0015476
204745_x_at	MT1G	chr16q13	1115.63	3942.1	3.53351	0.0313124
212185_x_at	MT2A	chr16q13	2161.8	7412.43	3.42882	0.00910648
203504_s_at	ABCA1	chr9q31.1	308.167	1053.33	3.41806	0.0328706
204639_at	ADA	chr20q12-q13.11	1004.43	3332.9	3.31819	0.00744513
221121_at	CXorf48	chrXq26.3	484.033	1600.67	3.30693	0.00332726
200837_at	BCAP31	chrXq28	860.467	2810.03	3.26571	0.0215308
203505_at	ABCA1	chr9q31.1	653.767	2037.23	3.11615	0.0328527
221692_s_at	MRPL34	chr19p13.1	1470.43	4526.93	3.07864	0.045234
217764_s_at	RAB31	chr18p11.3	1134.47	3458.93	3.04895	0.0154281
226710_at	MGC70857	chr8q24	532.733	1577.3	2.96077	0.0300108
241367_at	FLJ35767	chr17q25.3	1229.37	3625.23	2.94886	0.00353707
218302_at	PSENEN	chr19q13.12	436.867	1265.77	2.89738	0.0468206
231186_at	LOC401778	chr14q23.2	447.2	1280.57	2.86352	0.0251317
203729_at	EMP3	chr19q13.3	560.833	1597.97	2.84927	0.038321
221746_at	UBL4	chrXq28	496.5	1405.4	2.83061	0.00511777
202910_s_at	CD97	chr19p13	635.3	1796.03	2.82706	0.0330126
208683_at	CAPN2	chr1q41-q42	1545.27	4285.5	2.77331	0.0117835
203391_at	FKBP2	chr11q13.1-q13.3	559.033	1545.7	2.76495	0.0341903
212961_x_at	LOC541578	chrXq28	678.767	1875.1	2.76251	0.0388294
209393_s_at	EIF4E2	chr2q37.1	606.5	1630.2	2.68788	0.0319685
219061_s_at	DXS9879E	chrXq28	1146.93	3074.57	2.68068	0.0166705
204331_s_at	MRPS12	chr19q13.1-q13.2	1150.43	3083.47	2.68027	0.0284621
210378_s_at	SSNA1	chr9q34.3	853.567	2287.7	2.68017	0.0294845
228272_at	CARD9	chr9q34.3	418.967	1114.17	2.65932	0.0196829
202912_at	ADM	chr11p15.4	4596.97	12122.4	2.63705	0.0118197
202308_at	SREBF1	chr17p11.2	711.133	1863.13	2.61995	0.00483539
223166_x_at	C9orf86	chr9q34.3	527.833	1382.07	2.61838	0.0030616
213315_x_at	CXorf40	chrXq28	731.967	1915.67	2.61715	0.0225466
212646_at	RAFTLIN	chr3p25.1-p24.3	536	1396.57	2.60553	0.00219373
201953_at	CIB1	chr15q25.3-q26	927.733	2394.4	2.58091	0.0382142
212430_at	RNPC1	chr20q13.32	1474.97	3791.83	2.57079	0.0292437
224344_at	COX6A1	chr12q24.2|12q24.2	420.7	1080.77	2.56897	0.00435126
218001_at	MRPS2	chr9q34	659.967	1682.67	2.54962	0.032287
217808_s_at	MAPKAP1	chr9q33.3	406.9	1033.97	2.54108	0.0106763
201037_at	PFKP	chr10p15.3-p15.2	2037.6	5166.1	2.53538	0.0220483
217339_x_at	CTAG1B	chrXq28	3984.57	10080.5	2.52989	0.0452949
221549_at	GRWD1	chr19q13.32	668.667	1685.9	2.52129	0.00043875
213241_at	PLXNC1	chr12q23.3	4210.03	10564.8	2.50944	0.00632154
201286_at	SDC1	chr2p24.1	879.933	2193.83	2.49318	0.00640833
222155_s_at	GPR172A	chr8q24.3	471.3	1175	2.4931	0.0304817
202638_s_at	ICAM1	chr19p13.3-p13.2	509.467	1263.17	2.47939	0.0300693
208906_at	BSCL2	chr11q12-q13.5	460.333	1139.43	2.47524	0.0487617
216405_at	LGALS1	chr22q13.1	1236.33	3055.3	2.47126	0.0491174
226682_at	LOC283666	chr15q21.3	990.467	2393	2.41603	0.0326674
225876_at	NPAL3	chr1p36.12-p35.1	451.4	1080.47	2.39359	0.0126825
219681_s_at	RAB11FIP1	chr8p11.22	541.433	1283.87	2.37124	0.000691097
223369_at	AD-003	chr9q34.11	571.567	1352.83	2.36689	0.0330445
206050_s_at	RNH1	chr11p15.5	620.1	1462.53	2.35854	0.0323851
220057_at	XAGE1	chrXp11.22-p11.21	2032.63	4774.9	2.34912	0.0144758
203349_s_at	ETV5	chr3q28	621	1442.7	2.32319	0.027305
203228_at	PAFAH1B3	chr19q13.1	725.233	1680.73	2.31751	0.0420833
209014_at	MAGED1	chrXp11.23	527.733	1221.17	2.31398	0.00826881
227212_s_at	PHF19	chr9q33.2	2286.03	5248.63	2.29596	0.0368667
214642_x_at	MAGEA5	chrXq28	2153.9	4850.97	2.25218	0.00058793
221267_s_at	C19orf27	chr19p13.3	1149.57	2588.83	2.25201	0.0446814
202758_s_at	RFXANK	chr19p12	608.433	1366.7	2.24626	0.0400945
218409_s_at	DNAJC1	chr10p12.31	1784.9	3976.97	2.22812	0.0048217
1563674_at	FCRL2	chr1q21	489.467	1090.2	2.22732	0.0430308
218280_x_at	HIST2H2AA	chr1q21.2	3601.03	8003.27	2.22249	0.0204404
213726_x_at	TUBB2	chr9q34	3264.17	7153	2.19137	0.0213532
225844_at	POLE4	chr2p12	1121.73	2450.93	2.18495	0.0337921
207809_s_at	ATP6AP1	chrXq28	965.1	2103.1	2.17915	0.0142092
203025_at	ARD1A	chrXq28	703.933	1531.53	2.17568	0.0134555
214112_s_at	CXorf40	chrXq28	881	1916.67	2.17556	0.00604301
214290_s_at	HIST2H2AA	chr1q21.2	7790.57	16873.4	2.16588	0.0454442
223368_s_at	AD-003	chr9q34.11	1007.7	2178.53	2.16189	0.0459216
1553587_a_at	POLE4	chr2p12	610.867	1318.1	2.15775	0.0208787
207396_s_at	ALG3	chr3q27.1	904.2	1950.23	2.15686	0.0311961
208977_x_at	TUBB2	chr9q34	3013.73	6414.13	2.1283	0.046083
226785_at	ATP11C	chrXq27.1	708.833	1500.8	2.11728	0.0087157
202757_at	COBRA1	chr9q34	855.533	1811.07	2.11689	0.0287303
203229_s_at	CLK2	chr1q21	1314.77	2767.77	2.10514	0.0382079
202422_s_at	ACSL4	chrXq22.3-q23	1448.3	3043.2	2.10122	0.0332306
203528_at	SEMA4D	chr9q22-q31	729.733	1523.27	2.08743	0.0352075
223113_at	HSPC196	chr11q12.2	756.467	1578.93	2.08725	0.0402524
209665_at	CYB561D2	chr3p21.3	951.133	1978.63	2.08029	0.0348082
201587_s_at	IRAK1	chrXq28	3875.93	8008.53	2.06622	0.0004269
235037_at	TMEM41A	chr3q27.2	840.4	1719.63	2.04621	0.0091633
224446_at	MGC14817	chr12q14.3	864.567	1764.47	2.04087	0.0226861
231810_at	BRI3BP	chr12q24.31	1772.37	3611.2	2.0375	0.00347971
218745_x_at	FLJ20422	chr19p13.11	988.1	2012	2.03623	0.0243507
219143_s_at	RPP25	chr15q24.1	818.433	1662.27	2.03103	0.0369861
209391_at	DPM2	chr9q34.13	561.667	1131.4	2.01436	0.0285026
223278_at	GJB2	chr13q11-q12	1990.87	103.833	0.0521548	0.00383104
226213_at	ERBB3	chr12q13	1726.97	94.7333	0.0548553	0.000485177
237461_at	NALP7	chr19q13.42	2158.2	128.8	0.0596794	0.000163416
212094_at	PEG10	chr7q21	2931.6	325.667	0.111088	0.034823
228280_at	MGC14289	chr7q34	4851.27	553.6	0.114115	0.01926
205407_at	RECK	chr9p13-p12	1250.2	151.467	0.121154	0.035827
202454_s_at	ERBB3	chr12q13	1366.4	171	0.125146	0.00719717
225846_at	FLJ20171	chr8q22.1	1219.47	162.2	0.133009	0.000727198
238732_at	COL24A1	chr1p22.3	1456.07	215.533	0.148024	0.0479002
202806_at	DBN1	chr5q35.3	1073.37	179.233	0.166982	0.00735547
1568619_s_at	LOC162073	chr16p12.3	1372.77	238.6	0.17381	0.00415791
231647_s_at	FCRL5	chr1q21	6348.83	1222.03	0.192482	0.0289735
203186_s_at	S100A4	chr1q21	18531.3	4016.2	0.216726	0.000273929
205504_at	BTK	chrXq21.33-q22	1322.03	287.167	0.217216	0.0149317
224049_at	KCNK17	chr6p21.1	1676.7	398	0.237371	0.0309061
235879_at	MBNL1	chr3q25	3209.87	763.333	0.237808	0.0417702
1567912_s_at	CT45	chrXq26.3	11877.2	2853.4	0.240242	0.0179954
224588_at	XIST	chrXq13.2	7599.57	1846.33	0.242952	0.00996305
213939_s_at	RIPX	chr4q13.3	2744.6	666.9	0.242986	0.0228937
227514_at	LOC162073	chr16p12.3	1205.83	301.033	0.249648	0.013235
227954_at	LOC162073	chr16p12.3	1697	436.533	0.257238	0.0314514
203185_at	RASSF2	chr20pter-p12.1	1460.47	393.433	0.269389	0.0150233
244420_at	RUNX1T1	chr8q22	1461.33	397.433	0.271966	0.0326886
226876_at	MGC45871	chr17p13	7218.8	1994.27	0.27626	0.0401668
242920_at	KIAA0999	chr11q23.3	1406.67	391.233	0.278128	0.0394123
1552643_at	ZNF626	chr19p12	1293.6	362.9	0.280535	0.0011336
205114_s_at	CCL3	chr17q11-q21	3112.5	904.7	0.290667	0.026801
205739_x_at	ZNF588	chr7q11.2	8563.6	2490.73	0.290851	0.0211953
229533_x_at	ZNF680	chr7q11.21	2453.97	722.867	0.294571	0.037132
223168_at	RHOU	chr1q42.11-q42.3	2142.63	633.267	0.295555	0.00724539
217820_s_at	ENAH	chr1q42.12	3536.57	1056.33	0.298689	0.0176486
228347_at	SIX1	chr14q23.1	1384.1	414.7	0.299617	0.02183
242283_at	C1orf67	chr1q42.12	1716.83	515.6	0.30032	0.0347234
230599_at	RNF19	chr8q22	1325.93	398.833	0.300794	0.00874373
203315_at	NCK2	chr2q12	1070.77	325.733	0.304206	0.00535716
214218_s_at	XIST	chrXq13.2	3364.1	1035.37	0.307769	0.0211364
32502_at	GDPD5	chr11q13.4-q13.5	1128.03	351.7	0.311782	0.00715926
242563_at	FCHSD2	chr11q13.4	1025.53	328.7	0.320516	0.0170841
230270_at	FLJ10330	chr1p13.3	2441.03	787.167	0.322473	0.0489024
204079_at	TPST2	chr22q12.1	2074.9	670.367	0.323084	0.0173286
223000_s_at	F11R	chr1q21.2-q21.3	6132.73	2007.53	0.327347	0.0199343
239811_at	SRPK2	chr7q22-q31.1	1085.9	355.733	0.327593	0.0433467
222433_at	ENAH	chr1q42.12	1914.8	633.467	0.330827	0.00597145
235700_at	CT45	chrXq26.3	14524.3	4809	0.3311	0.0316827
235592_at	ELL2	chr5q15	1519.73	510.567	0.335958	0.0371868
223251_s_at	ANKRD10	chr13q34	1580.7	538.767	0.340841	0.0180315
221728_x_at	XIST	chrXq13.2	4363.4	1494.13	0.342424	0.000524874
219410_at	TMEM45A	chr3q12.2	2922.9	1014.67	0.347144	0.0149245
230180_at	DDX17	chr22q13.1	1376.07	478.667	0.347851	0.00885255
225681_at	CTHRC1	chr8q22.3	8681.03	3019.83	0.347866	0.00991175
210587_at	INHBE	chr12q13.3	2298.53	803.1	0.349397	0.0446147
244132_x_at	ZNF518	chr10q24.1	1064.67	381	0.357858	0.0453872
202127_at	PRPF4B	chr6p25.2	2256.37	810.4	0.359161	0.0484454
208859_s_at	ATRX	chrXq13.1-q21.1	1511.23	542.833	0.359199	0.0332599
240038_at	ELL2	chr5q15	1004.7	362.533	0.360837	0.0249031
206572_x_at	ZNF85	chr19p13.1-p12	1486.4	548.833	0.369237	0.0057379
228654_at	LOC139886	chrXq11.2	3136.67	1170.27	0.373092	0.0490758
211935_at	ARL6IP	chr16p12-p11.2	6044.1	2258.17	0.373615	0.000918462
226556_at	RPL4	chr15q22	1598.33	598.1	0.374202	0.00593254
216250_s_at	LPXN	chr11q12.1	1091.4	411.933	0.377436	0.00104898
221899_at	PFAAP5	chr13q12-q13	2253.83	869	0.385565	0.00604325
208249_s_at	TGDS	chr13q32.1	3395.13	1311.73	0.386357	0.0418173
226431_at	ALS2CR13	chr2q33.2	1187.03	458.833	0.386538	0.00543586
203879_at	PIK3CD	chr1p36.2	1006.57	401.467	0.398848	0.00607621
226190_at	RPL4	chr15q22	2896.9	1157.23	0.399473	0.00197282
213437_at	LOC441022	chr4q13.3	1172.3	468.7	0.399812	0.041077
224496_s_at	MGC10744	chr17p13.1	1173.6	469.5	0.400051	0.043805
211423_s_at	SC5DL	chr11q23.3	4079.63	1640	0.401997	0.0482999
227671_at	XIST	chrXq13.2	1900.53	770.333	0.405325	0.0259082
223059_s_at	C10orf45	chr10p13	3945.4	1602.3	0.406119	0.0220817
218795_at	ACP6	chr1q21	1270.63	521	0.410032	0.0344858
230097_at	GART	chr21q22.1	1720.63	706.267	0.410469	0.0310418
244669_at	C6orf160	chr6q14.3	1718.23	714.7	0.41595	0.00476052
212943_at	KIAA0528	chr12p12.1	1754.43	733.067	0.417837	0.0227337
224797_at	ARRDC3	chr5q14.3	5643.5	2377.17	0.421222	0.0282819
225107_at	HNRPA2B1	chr7p15	3799.17	1614.97	0.425084	0.030066
214453_s_at	IFI44	chr1p31.1	6420.5	2747.73	0.427963	0.0100949
236191_at	CD38	chr4p15	1748.03	748.5	0.428195	0.049232
229513_at	STRBP	chr9q33.3	3093.83	1334.13	0.431223	0.0390624
210942_s_at	ST3GAL6	chr3q12.1	8209.43	3549.5	0.432368	0.0149389
216713_at	KRIT1	chr7q21-q22	3977.1	1737.27	0.436817	0.00218309
230128_at	IGLC2	chr22q11.2	1295.2	565.833	0.436869	0.0172754
208666_s_at	ST13	chr22q13.2	3309.37	1449.5	0.437999	0.0343471
217728_at	S100A6	chr1q21	8354.23	3711.33	0.444246	0.0326312
225932_s_at	HNRPA2B1	chr7p15	9069.97	4049.8	0.446507	0.01259
221648_s_at	C1orf121	chr1q44	1836.23	822.633	0.448	0.0488581
213355_at	ST3GAL6	chr3q12.1	10629.3	4859.47	0.457178	0.0459772
212616_at	CHD9	chr16q12.2	2273.47	1040.8	0.457803	0.0178402
226675_s_at	MALAT1	chr11q13.1	25371	11669.1	0.459939	0.0270438
212886_at	DKFZP434C171	chr5q33.1	2887.83	1329.33	0.460322	0.00739689
227801_at	TRIM59	chr3q25.33	4581.93	2116.63	0.461952	0.0147349
223340_at	SPG3A	chr14q21.3-q22.1	1010.53	467.067	0.462198	0.0326646
205229_s_at	COCH	chr14q12-q13	2219.7	1026	0.462225	0.00121592
212981_s_at	KIAA0738	chr7q34-q35	1510.6	700.967	0.464032	0.00899371
210251_s_at	RIPX	chr4q13.3	1476.4	685.4	0.464237	0.0324058
222728_s_at	MGC5306	chr11q21	20505.8	9678.57	0.471991	0.043232
212372_at	MYH10	chr17p13	1347.83	637.233	0.472783	0.00858373
203810_at	DNAJB4	chr1p31.1	1849.53	876.367	0.473831	0.0452734
214016_s_at	SFPQ	chr1p34.3	7130.33	3436.6	0.481969	0.0206849
225029_at	LOC550643	chrXp11.1	1092.6	528.233	0.483465	0.0364629
1555653_at	HNRPA3	chr10q11.21	17622.7	8567.63	0.486171	0.0378734
236528_at	UBE2J1	chr6q15	1230.67	599.367	0.487026	0.0210516
226633_at	RAB8B	chr15q22.2	2221.2	1084.73	0.488355	0.0359154
226100_at	MLL5	chr7q22.1	5858.9	2861.43	0.488391	0.0144116
223553_s_at	DOK3	chr5q35.3	3526.97	1742.13	0.493947	0.000963364
238034_at	CANX	chr5q35	1629.9	807.2	0.495245	0.001348
37408_at	MRC2	chr17q23.3	1357.97	674.033	0.496355	0.033412
213375_s_at	CG018	chr13q12-q13	1092.4	542.267	0.496399	0.0367867
215239_x_at	ZNF273	chr7q11.21	1344.03	668.767	0.497582	0.0162904
