# Supplementary material for: Role of Bruton's tyrosine kinase (BTK) in growth and metastasis of INA6 myeloma cells
Source: Blood Cancer J. 2014 Aug 1;4(8):e234–. doi: 10.1038/bcj.2014.54 (PMC4219470; doi:10.1038/bcj.2014.54)
Supplement: Supplementary Table 2 [file bcj201454x4.xls]

## Sheet: INA6 in vitro
Table S2. List of top upregulated and downregulated genes in INA6 BTK KD cells from cell culture
			Mean	Mean	BTK KD/CONT
Probe	Symbol	Location	CONT	BTK KD	Ratio	t test
214603_at	MAGEA2/ MAGEA2B	chrXq28	207.833	4128.27	19.8634	0.0317679
206463_s_at	DHRS2	chr14q11.2	564.333	10505.2	18.6152	0.0201781
214079_at	DHRS2	chr14q11.2	1355.7	19289.2	14.2282	0.00874857
210032_s_at	SPAG6	chr10p12.2	91.3667	1186.93	12.9909	0.0258305
205433_at	BCHE	chr3q26.1-q26.2	103.667	1026.23	9.89936	0.0352144
219525_at	FLJ10847	chr17p11.2	289.567	1604.37	5.54058	0.0352936
227279_at	TCEAL3	chrXq22.2	247.233	1267.6	5.12714	0.0190691
213135_at	TIAM1	chr21q22.1	346.9	1642.07	4.73354	0.00685659
223201_s_at	RP13-360B22.2	chrXq22.3	264.7	1243.03	4.69601	0.0203121
226682_at	LOC283666	chr15q21.3	314.667	1401.87	4.45508	0.0435254
215785_s_at	CYFIP2	chr5q33.3	474.967	1924.97	4.05285	0.0407266
208683_at	CAPN2	chr1q41-q42	964.133	3867.77	4.01165	0.0028043
204602_at	DKK1	chr10q11.2	369.7	1421.37	3.84465	0.0130039
220177_s_at	TMPRSS3	chr21q22.3	683.967	2478.87	3.62425	0.0179965
205098_at	CCR1	chr3p21	402.033	1362.97	3.39018	0.0125235
212588_at	PTPRC	chr1q31-q32	998.433	3288.93	3.29409	0.0362914
205173_x_at	CD58	chr1p13	355.767	1163.07	3.26918	0.0129346
202912_at	ADM	chr11p15.4	2487.13	7641.37	3.07236	0.0499735
203787_at	SSBP2	chr5q14.1	604.4	1814.43	3.00204	0.0427062
226558_at	ANKRD20B	chr2q11.1	348.367	1038.83	2.98201	0.0393846
231131_at	RP1-32F7.2	chrXq21.33	425.367	1250.93	2.94084	0.00164887
202422_s_at	ACSL4	chrXq22.3-q23	1265.6	3418.93	2.70143	5.1072e-05
214177_s_at	PBXIP1	chr1q22	954.333	2513.7	2.63399	0.0431076
202371_at	TCEAL4	chrXq22.2	1533.03	3956.03	2.58053	0.0094016
218858_at	DEPDC6	chr8q24.12	404.4	1042.63	2.57822	0.0116202
205034_at	CCNE2	chr8q22.1	1747.43	4279.8	2.44919	0.00800611
207957_s_at	PRKCB1	chr16p11.2	581.9	1423.9	2.44698	0.0489374
208712_at	CCND1	chr11q13	912.733	2035.47	2.23008	0.0154115
201745_at	PTK9	chr12q12	2218.33	4940.3	2.22703	0.0031331
226106_at	RNF141	chr11p15.4	1540.37	3386.17	2.19829	0.031414
223538_at	SERF1A	chr5q12.2-q13.3	1542.3	3264.2	2.11645	0.0330205
202265_at	PCGF4	chr10p11.23	4010.6	8481.37	2.11474	0.0143337
225798_at	JAZF1	chr7p15.2-p15.1	500	1050.67	2.10133	0.0271644
218048_at	COMMD3	chr10pter-q22.1	3811.07	7833.1	2.05536	0.00593396
1568955_at	FNBP2	chr1	1185.33	2432.3	2.052	0.0229089
201760_s_at	WSB2	chr12q24.23	587.3	1200.2	2.04359	0.0271331
201286_at	SDC1	chr2p24.1	1448.37	2941.43	2.03086	0.0274884
218906_x_at	KLC2	chr11q13.2	612.7	1242.1	2.02726	0.000364726
204045_at	TCEAL1	chrXq22.1	748.667	1517.67	2.02716	0.00859937
219646_at	FLJ20186	chr16q24.3	688.6	1395.43	2.02648	0.0225119
1567912_s_at	CT45	chrXq26.3	11964.4	1000.6	0.0836312	0.0234892
203315_at	NCK2	chr2q12	2200.7	191.567	0.0870481	0.00388257
203186_s_at	S100A4	chr1q21	9266.8	838.367	0.0904699	0.00769299
216250_s_at	LPXN	chr11q12.1	2989.07	336.4	0.112543	0.0166714
235700_at	CT45-2	chrXq26.3	15829.2	1893.73	0.119636	0.0266279
212192_at	KCTD12	chr13q22.3	1921.6	234.633	0.122103	0.048707
237461_at	NALP7	chr19q13.42	4373.83	540.733	0.123629	0.00221292
224405_at	FCRL5	chr1q21	2460.87	452.367	0.183824	0.0251399
217820_s_at	ENAH	chr1q42.12	3893.5	760.567	0.195343	0.00378758
222433_at	ENAH	chr1q42.12	1632	403.267	0.2471	0.0367408
226213_at	ERBB3	chr12q13	2202.07	570.5	0.259075	0.0180207
205739_x_at	ZNF588	chr7q11.2	3937.1	1119.17	0.284262	0.0206106
225846_at	FLJ20171	chr8q22.1	1562.97	448	0.286634	0.0151919
222088_s_at	SLC2A3	chr12p13.3	1005.67	292	0.290355	0.0432551
223278_at	GJB2	chr13q11-q12	1047.8	329.6	0.314564	0.0130378
233933_s_at	DKFZp761A052	chrXp11.23	1172.9	414.6	0.353483	0.0355055
1553972_a_at	CBS	chr21q22.3	1642.4	582.733	0.354806	0.0360796
224578_at	RCC2	chr1p36.13	6320.07	2317.6	0.366705	0.041034
228280_at	MGC14289	chr7q34	1624	596.967	0.36759	0.00621128
227998_at	S100A16	chr1q21	3526.43	1331.5	0.377577	0.0265922
212501_at	CEBPB	chr20q13.1	5228.7	2046.4	0.391378	0.008923
211935_at	ARL6IP	chr16p12-p11.2	6656.67	2644.07	0.397206	0.0016102
204608_at	ASL	chr7cen-q11.2	1176.7	476	0.404521	0.026295
204079_at	TPST2	chr22q12.1	1887.87	776.1	0.411099	0.0131191
202454_s_at	ERBB3	chr12q13	1206.53	497.333	0.4122	0.0217351
222476_at	CNOT6	chr5q35.3	1500.93	624.933	0.416363	0.0172241
210154_at	ME2	chr6p25-p24|18q21	5194.63	2177.13	0.419112	0.0277807
1569454_a_at	LOC283352	chr12q24.33	1794.8	774.967	0.431784	0.0182255
204073_s_at	C11orf9	chr11q12-q13.1	1157.1	503.3	0.434967	0.010631
226200_at	VARS2L	---	1633.13	716.367	0.438646	0.0297412
1555041_a_at	NAGA	chr22q13-qter|22q11	1112.2	488.633	0.439339	0.0339771
203350_at	AP1G1	chr16q23	1137.47	501.567	0.440951	0.0113068
201284_s_at	APEH	chr3p21.31	2193.23	979.533	0.446616	0.0307778
201201_at	CSTB	chr21q22.3	4217.6	1892.3	0.448667	0.0261036
202788_at	MAPKAPK3	chr3p21.3	2139.37	975.033	0.455758	0.0126284
220179_at	DPEP3	chr16q22.1	6940.07	3166.77	0.456302	0.0172558
211423_s_at	SC5DL	chr11q23.3	3514.07	1604.8	0.456679	0.00340474
208249_s_at	TGDS	chr13q32.1	1403.8	660.733	0.470675	0.00866693
225307_at	ZNF511	chr10q26.3	2819.8	1339.2	0.474927	0.0299396
224745_x_at	DKFZp761A052	chrXp11.23	1254.93	599.5	0.477715	0.0396573
219547_at	COX15	chr10q24	1498.77	718.933	0.479683	0.0417767
217790_s_at	SSR3	chr3q25.31	1264.87	608.533	0.481105	0.0148748
203300_x_at	AP1S2	chrXp22.2	1179	573.8	0.486684	0.0151034
201063_at	RCN1	chr11p13	1316.03	641.533	0.487475	0.0176229
61734_at	RCN3	chr19q13.33	1209.83	602.267	0.49781	0.0403137
238034_at	CANX	chr5q35	1544.2	769.467	0.498295	0.040278
215881_x_at	SSX	chrXp11.23-p11.22	1675.87	837.3	0.499622	0.00212404
